# Supplementary material for: A new, widely distributed species of the Exocelina ekari-group from West Papua (Coleoptera, Dytiscidae, Copelatinae)
Source: Zookeys. 2016 Jan 18;(554):69–85. doi: 10.3897/zookeys.554.6065 (PMC4740830; doi:10.3897/zookeys.554.6065)
Supplement: XML Treatment for Exocelina manokwariensis [file zookeys.554.6065-treatment1.xml]

<!DOCTYPE tp:taxon-treatment
  PUBLIC "-//TaxonX//DTD Taxonomic Treatment Publishing DTD v0 20100105//EN" "tax-treatment-NSO.dtd">
<tp:taxon-treatment xmlns:tp="http://www.plazi.org/taxpub"><tp:treatment-meta><kwd-group><label>Taxon classification</label><kwd><named-content content-type="kingdom">Animalia</named-content></kwd><kwd><named-content content-type="order">Coleoptera</named-content></kwd><kwd><named-content content-type="family">Dytiscidae</named-content></kwd></kwd-group><mixed-citation publication-type="journal"><person-group><name><surname>Shaverdo</surname><given-names>Helena</given-names></name><name><surname>Panjaitan</surname><given-names>Rawati</given-names></name><name><surname>Balke</surname><given-names>Michael</given-names></name></person-group><article-title>A new, widely distributed species of the <italic><tp:taxon-name><tp:taxon-name-part taxon-name-part-type="genus">Exocelina</tp:taxon-name-part> <tp:taxon-name-part taxon-name-part-type="species">ekari</tp:taxon-name-part></tp:taxon-name></italic>-group from West Papua (<tp:taxon-name><tp:taxon-name-part taxon-name-part-type="order">Coleoptera</tp:taxon-name-part></tp:taxon-name>, <tp:taxon-name><tp:taxon-name-part taxon-name-part-type="family">Dytiscidae</tp:taxon-name-part></tp:taxon-name>, <tp:taxon-name><tp:taxon-name-part taxon-name-part-type="subfamily">Copelatinae</tp:taxon-name-part></tp:taxon-name>)</article-title><source>Zookeys</source><day>18</day><month>1</month><year>2016</year><volume>2016</volume><issue>554</issue><fpage>69</fpage><lpage>85</lpage><pub-id pub-id-type="doi">10.3897/zookeys.554.6065</pub-id></mixed-citation></tp:treatment-meta><tp:nomenclature><tp:taxon-name>
            <tp:taxon-name-part taxon-name-part-type="genus">Exocelina</tp:taxon-name-part>
            <tp:taxon-name-part taxon-name-part-type="species">manokwariensis</tp:taxon-name-part>
            <object-id xmlns:xlink="http://www.w3.org/1999/xlink" content-type="zoobank" xlink:type="simple">http://zoobank.org/77D1CC24-24BC-4BE1-AC1F-CBAEA851B583</object-id>
          </tp:taxon-name><tp:taxon-status xmlns:xlink="http://www.w3.org/1999/xlink" xlink:type="simple">sp. n.</tp:taxon-status><xref ref-type="fig" rid="F1">Figs 1</xref><xref ref-type="fig" rid="F2">, 2</xref></tp:nomenclature><tp:treatment-sec sec-type="Type locality"><title>Type locality.</title><p>Indonesia: West Papua Province: Manokwari Regency, Road Manokwari – Mokwam, <named-content xmlns:xlink="http://www.w3.org/1999/xlink" content-type="dwc:verbatimCoordinates" xlink:type="simple">01°00.60'S; 133°53.92'E</named-content>.</p><p>
            <bold>Type material.</bold> <italic>Holotype</italic>: male “Indonesia: Papua, Road Manokwari - Mokwam, 320m, 25./27.i.1990, <named-content xmlns:xlink="http://www.w3.org/1999/xlink" content-type="dwc:verbatimCoordinates" xlink:type="simple">01.00.596S 133.53.921E</named-content>, Balke (BH 01)” (<named-content xmlns:xlink="http://www.w3.org/1999/xlink" content-type="dwc:institutional_code" xlink:type="simple">MZB</named-content>). <italic>Paratypes</italic>: <bold>Manokwari</bold>: 12 males, 8 females with the same label as the holotype, two males additionally with green labels “M.Balke 1267”, “M.Balke 1282” (<named-content xmlns:xlink="http://www.w3.org/1999/xlink" content-type="dwc:institutional_code" xlink:type="simple">MZB</named-content>, <named-content xmlns:xlink="http://www.w3.org/1999/xlink" content-type="dwc:institutional_code" xlink:type="simple">NHMW</named-content>, <named-content xmlns:xlink="http://www.w3.org/1999/xlink" content-type="dwc:institutional_code" xlink:type="simple">ZSM</named-content>). 6 males, 5 females “Indonesia: Papua, Ransiki - Anggi, 1160m, 30.i.1990, <named-content xmlns:xlink="http://www.w3.org/1999/xlink" content-type="dwc:verbatimCoordinates" xlink:type="simple">01.25.536S 134.02.456E</named-content>, Balke (BH 03)”, one male additionally with a green label “M.Balke 1270” (<named-content xmlns:xlink="http://www.w3.org/1999/xlink" content-type="dwc:institutional_code" xlink:type="simple">NHMW</named-content>, <named-content xmlns:xlink="http://www.w3.org/1999/xlink" content-type="dwc:institutional_code" xlink:type="simple">ZSM</named-content>). 2 males, 5 females “IRIAN JAYA, Manokwari Rasiki, Mayuby – Benyas ca. 300–400m, 27.-28.IX.1990, leg. A. Riedel” (<named-content xmlns:xlink="http://www.w3.org/1999/xlink" content-type="dwc:institutional_code" xlink:type="simple">NHMW</named-content>, <named-content xmlns:xlink="http://www.w3.org/1999/xlink" content-type="dwc:institutional_code" xlink:type="simple">ZSM</named-content>). 121 males, 94 females “Indonesia: Papua Barat, Manokwari, Maripi, creek white pebbles, 135m, <named-content xmlns:xlink="http://www.w3.org/1999/xlink" content-type="dwc:verbatimCoordinates" xlink:type="simple">-0.907576 133.9214718</named-content> (BH039)” (<named-content xmlns:xlink="http://www.w3.org/1999/xlink" content-type="dwc:institutional_code" xlink:type="simple">MZB</named-content>, <named-content xmlns:xlink="http://www.w3.org/1999/xlink" content-type="dwc:institutional_code" xlink:type="simple">NHMW</named-content>, <named-content xmlns:xlink="http://www.w3.org/1999/xlink" content-type="dwc:institutional_code" xlink:type="simple">ZSM</named-content>). 2 males “IN: West Papua: Manokwari Reg., on road Manokwari-Kebar, near Munbrani vill., 66 m, 8.V., <named-content xmlns:xlink="http://www.w3.org/1999/xlink" content-type="dwc:verbatimCoordinates" xlink:type="simple">00°46'21"S, 133°22'53"E</named-content>,, roadside ditch (2015-WP36)” (<named-content xmlns:xlink="http://www.w3.org/1999/xlink" content-type="dwc:institutional_code" xlink:type="simple">NHMW</named-content>, <named-content xmlns:xlink="http://www.w3.org/1999/xlink" content-type="dwc:institutional_code" xlink:type="simple">ZSM</named-content>). 1 male “Indonesia: Papua Barat, Manokwari to Kebar, forest stream, 302m, <named-content xmlns:xlink="http://www.w3.org/1999/xlink" content-type="dwc:verbatimCoordinates" xlink:type="simple">-0.80058566 133.33216397</named-content> (BH023)”, one male additionally with a label “M.Balke 6187” (<named-content xmlns:xlink="http://www.w3.org/1999/xlink" content-type="dwc:institutional_code" xlink:type="simple">ZSM</named-content>). 36 males “Indonesia: Papua Barat, Kebar to Aibogar, slow forest stream, 503m, <named-content xmlns:xlink="http://www.w3.org/1999/xlink" content-type="dwc:verbatimCoordinates" xlink:type="simple">-0,86241595 132,82993928</named-content> (BH025)”, one male additionally with a label “M.Balke 6190” (<named-content xmlns:xlink="http://www.w3.org/1999/xlink" content-type="dwc:institutional_code" xlink:type="simple">MZB</named-content>, <named-content xmlns:xlink="http://www.w3.org/1999/xlink" content-type="dwc:institutional_code" xlink:type="simple">NHMW</named-content>, <named-content xmlns:xlink="http://www.w3.org/1999/xlink" content-type="dwc:institutional_code" xlink:type="simple">ZSM</named-content>). 2 males, 4 females “Indonesia: Papua Barat, Kebar to Aibogar, forest stream, 942m, <named-content xmlns:xlink="http://www.w3.org/1999/xlink" content-type="dwc:verbatimCoordinates" xlink:type="simple">-0,89933965 132,7221734</named-content> (BH026)”, one male additionally with a label “M.Balke 6192” (<named-content xmlns:xlink="http://www.w3.org/1999/xlink" content-type="dwc:institutional_code" xlink:type="simple">ZSM</named-content>). 38 males, 26 females “Indonesia: Papua Barat, Fumato, forest stream, 820m, <named-content xmlns:xlink="http://www.w3.org/1999/xlink" content-type="dwc:verbatimCoordinates" xlink:type="simple">-0.90427148 132.71981431</named-content> (BH027)”, four males additionally with labels “M.Balke 6201”, “M.Balke 6202”, “M.Balke 6203”, “M.Balke 6204” (<named-content xmlns:xlink="http://www.w3.org/1999/xlink" content-type="dwc:institutional_code" xlink:type="simple">MZB</named-content>, <named-content xmlns:xlink="http://www.w3.org/1999/xlink" content-type="dwc:institutional_code" xlink:type="simple">NHMW</named-content>, <named-content xmlns:xlink="http://www.w3.org/1999/xlink" content-type="dwc:institutional_code" xlink:type="simple">ZSM</named-content>). 31 males, 22 females “Indonesia: Papua Barat, Fumato to Kebar, forest stream, 674m, <named-content xmlns:xlink="http://www.w3.org/1999/xlink" content-type="dwc:verbatimCoordinates" xlink:type="simple">-0.88384738 132.73705681</named-content> (BH028)” (<named-content xmlns:xlink="http://www.w3.org/1999/xlink" content-type="dwc:institutional_code" xlink:type="simple">MZB</named-content>, <named-content xmlns:xlink="http://www.w3.org/1999/xlink" content-type="dwc:institutional_code" xlink:type="simple">NHMW</named-content>, <named-content xmlns:xlink="http://www.w3.org/1999/xlink" content-type="dwc:institutional_code" xlink:type="simple">ZSM</named-content>). 11 males, 7 females “Indonesia: Papua Barat, Tamrau Mts. N of Kebar, forest stream, 750m, <named-content xmlns:xlink="http://www.w3.org/1999/xlink" content-type="dwc:verbatimCoordinates" xlink:type="simple">-0,783199 133,072143</named-content> (BH033)” (<named-content xmlns:xlink="http://www.w3.org/1999/xlink" content-type="dwc:institutional_code" xlink:type="simple">ZSM</named-content>). 75 males, 154 females “Indonesia: Papua Barat, Tamrau Mts. N of Kebar, forest stream, puddles, 1050m, <named-content xmlns:xlink="http://www.w3.org/1999/xlink" content-type="dwc:verbatimCoordinates" xlink:type="simple">-0.774519 133.069929</named-content> (BH034)” (<named-content xmlns:xlink="http://www.w3.org/1999/xlink" content-type="dwc:institutional_code" xlink:type="simple">MZB</named-content>, <named-content xmlns:xlink="http://www.w3.org/1999/xlink" content-type="dwc:institutional_code" xlink:type="simple">NHMW</named-content>, <named-content xmlns:xlink="http://www.w3.org/1999/xlink" content-type="dwc:institutional_code" xlink:type="simple">ZSM</named-content>). <bold>Sorong</bold>: 6 males, 9 females “Indonesia: Papua Barat, Sorong-Sausapor, 300m, <named-content xmlns:xlink="http://www.w3.org/1999/xlink" content-type="dwc:verbatimCoordinates" xlink:type="simple">-0.7629653 131.6177023</named-content> (BH041)” (<named-content xmlns:xlink="http://www.w3.org/1999/xlink" content-type="dwc:institutional_code" xlink:type="simple">ZSM</named-content>). 18 males, 21 females “Indonesia: Papua Barat, Sausapor-Fef, 157m, <named-content xmlns:xlink="http://www.w3.org/1999/xlink" content-type="dwc:verbatimCoordinates" xlink:type="simple">-0.6975004 132.072253</named-content> (BH044)” (<named-content xmlns:xlink="http://www.w3.org/1999/xlink" content-type="dwc:institutional_code" xlink:type="simple">MZB</named-content>, <named-content xmlns:xlink="http://www.w3.org/1999/xlink" content-type="dwc:institutional_code" xlink:type="simple">NHMW</named-content>, <named-content xmlns:xlink="http://www.w3.org/1999/xlink" content-type="dwc:institutional_code" xlink:type="simple">ZSM</named-content>).</p></tp:treatment-sec><tp:treatment-sec sec-type="material"><title>Additional material.</title><p>1 female “Indonesia: Papua Barat, Tamrau Mts. N of Kebar, sandy sunny riverbank”, “758m, <named-content xmlns:xlink="http://www.w3.org/1999/xlink" content-type="dwc:verbatimCoordinates" xlink:type="simple">-0,78387424 133,07218533</named-content> (BH032)” (<named-content xmlns:xlink="http://www.w3.org/1999/xlink" content-type="dwc:institutional_code" xlink:type="simple">ZSM</named-content>). 78 females “Indonesia: Papua Barat, Kebar to Aibogar, slow forest stream, 503m, <named-content xmlns:xlink="http://www.w3.org/1999/xlink" content-type="dwc:verbatimCoordinates" xlink:type="simple">-0,86241595 132,82993928</named-content> (BH025)”, the females are a mixture of <italic><tp:taxon-name><tp:taxon-name-part taxon-name-part-type="genus">Exocelina</tp:taxon-name-part> <tp:taxon-name-part taxon-name-part-type="species">manokwariensis</tp:taxon-name-part></tp:taxon-name></italic> sp. n. and <italic><tp:taxon-name><tp:taxon-name-part taxon-name-part-type="genus">Exocelina</tp:taxon-name-part> <tp:taxon-name-part taxon-name-part-type="species">polita</tp:taxon-name-part></tp:taxon-name></italic> (Sharp, 1882) (<named-content xmlns:xlink="http://www.w3.org/1999/xlink" content-type="dwc:institutional_code" xlink:type="simple">MZB</named-content>, <named-content xmlns:xlink="http://www.w3.org/1999/xlink" content-type="dwc:institutional_code" xlink:type="simple">NHMW</named-content>, <named-content xmlns:xlink="http://www.w3.org/1999/xlink" content-type="dwc:institutional_code" xlink:type="simple">ZSM</named-content>).</p></tp:treatment-sec><tp:treatment-sec sec-type="Diagnosis"><title>Diagnosis.</title><p>Beetle small, brown to blackish brown, usually with paler clypeus and pronotal sides or head and pronotum, shiny, with almost invisible dorsal punctation; pronotum with distinct lateral bead; male antennomeres 3–4 strongly enlarged and triangular (3 distinctly larger than 4), 5 distinctly enlarged, 6–8 somewhat enlarged; male <!--PageBreak-->protarsomere 4 with medium-sized, slender, evidently curved anterolateral hook-like seta; median lobe with strong submedian constriction in ventral view, apex of median lobe truncate; paramere with notch on dorsal side and subdistal part short and small, with relatively short, thick, and flattened setae.</p></tp:treatment-sec><tp:treatment-sec sec-type="Description"><title>Description.</title><p>
            <italic>Size and shape</italic>: Beetle small (<abbrev xmlns:xlink="http://www.w3.org/1999/xlink" xlink:title="total body length" xlink:type="simple">TL</abbrev>-H 3.2–3.75 mm, <abbrev xmlns:xlink="http://www.w3.org/1999/xlink" xlink:title="total body length" xlink:type="simple">TL</abbrev> 3.45–4.15 mm, <abbrev xmlns:xlink="http://www.w3.org/1999/xlink" xlink:title="maximum body width" xlink:type="simple">MW</abbrev> 1.7–2.05 mm; <italic>holotype</italic>: <abbrev xmlns:xlink="http://www.w3.org/1999/xlink" xlink:title="total body length" xlink:type="simple">TL</abbrev>-H 3.3 mm, <abbrev xmlns:xlink="http://www.w3.org/1999/xlink" xlink:title="total body length" xlink:type="simple">TL</abbrev> 3.7 mm, <abbrev xmlns:xlink="http://www.w3.org/1999/xlink" xlink:title="maximum body width" xlink:type="simple">MW</abbrev> 1.75 mm), with oblong-oval habitus, broadest at elytral middle.</p><p>
            <italic>Coloration</italic>: Head reddish brown to blackish brown, paler on clypeus and vertex; pronotum reddish brown to blackish brown, with paler sides and darker disc; elytra brown to blackish brown, sometimes with brown sutural lines; head appendages and legs yellowish to yellowish red, legs darker distally (Fig. <xref ref-type="fig" rid="F1">1</xref>). Teneral specimens paler.</p><fig id="F1" position="float" orientation="portrait"><label>Figure 1.</label><caption><p>Habitus and coloration of <italic><tp:taxon-name><tp:taxon-name-part taxon-name-part-type="genus">Exocelina</tp:taxon-name-part> <tp:taxon-name-part taxon-name-part-type="species">manokwariensis</tp:taxon-name-part></tp:taxon-name></italic> sp. n.</p></caption><graphic xmlns:xlink="http://www.w3.org/1999/xlink" xlink:href="zookeys-554-069-g001.jpg" position="float" orientation="portrait" xlink:type="simple" id="oo_73489.jpg"/></fig><p>
            <italic>Surface sculpture</italic>: Head with relatively dense punctation (spaces between punctures 1–3 times size of punctures), evidently finer and sparser anteriorly; diameter of punctures smaller than diameter of cells of microreticulation. Pronotum with extremely sparse and fine punctation, almost invisible. Elytra with punctation finer than on pronotum, indistinct. Pronotum and elytra with weakly impressed microreticulation, dorsal surface shiny. Head with microreticulation stronger. Metaventrite and metacoxa distinctly microreticulate, metacoxal plates with longitudinal strioles and transverse wrinkles. Abdominal ventrites with distinct microreticulation, strioles, and extremely fine, sparse punctation, almost invisible, only slightly coarser and denser on two last abdominal ventrites.</p><p>
            <italic>Structures</italic>: Pronotum with distinct lateral bead. Base of prosternum and neck of prosternal process with distinct ridge, less rounded and smooth anteriorly, without <!--PageBreak-->anterolateral extensions. Blade of prosternal process lanceolate, relatively elongate, convex, with distinct lateral bead and few setae; neck and blade of prosternal process evenly jointed. Abdominal ventrite 6 broadly rounded or slightly truncate apically.</p><p>
            <italic>Male</italic>: Antennomeres 3–4 strongly enlarged and triangular (3 distinctly larger than 4), 5 distinctly enlarged, 6–8 somewhat enlarged (Fig. <xref ref-type="fig" rid="F2">2A</xref>); antennomeres 3–7 rugose ventrally. Protarsomere 4 with medium-sized, slender, evidently curved anterolateral hook-like seta. Protarsomere 5 ventrally with anterior row of 12 and posterior row 6 short setae (Fig. <xref ref-type="fig" rid="F2">2B</xref>). Abdominal ventrite 6 with 8–16 lateral striae on each side, slightly truncate apically. Median lobe with strong submedian constriction in ventral view, apex of median lobe truncate, with relatively short tip in lateral view and relatively asymmetric in ventral view (Fig. <xref ref-type="fig" rid="F2">2C, D</xref>). Paramere with notch on dorsal side and subdistal part short and small, with numerous, relatively short, thick, and flattened setae (Fig. <xref ref-type="fig" rid="F2">2E</xref>).</p><fig id="F2" position="float" orientation="portrait"><label>Figure 2.</label><caption><p>
          <italic><tp:taxon-name><tp:taxon-name-part taxon-name-part-type="genus">Exocelina</tp:taxon-name-part> <tp:taxon-name-part taxon-name-part-type="species">manokwariensis</tp:taxon-name-part></tp:taxon-name></italic> sp. n. <bold>A</bold> male antenna <bold>B</bold> male protarsomeres 4–5 in ventral view <bold>C</bold> median lobe in ventral view <bold>D</bold> median lobe in lateral view <bold>E</bold> paramere in external view.</p></caption><graphic xmlns:xlink="http://www.w3.org/1999/xlink" xlink:href="zookeys-554-069-g002.jpg" position="float" orientation="portrait" xlink:type="simple" id="oo_73490.jpg"/></fig><p>
            <italic>Female</italic>: Antennae simple, abdominal ventrite 6 broadly rounded apically, without striae.</p></tp:treatment-sec><tp:treatment-sec sec-type="Variability"><title>Variability.</title><p>The species has three subspecies, which are isolated geographically, occurring in restricted regions (Fig. <xref ref-type="fig" rid="F9">9</xref>). They are very similar morphologically and show (at least on material we have) no much variability in their morphology. Comparisons are given as separate notes after the descriptions.</p><p>Here, we discuss the variability of the nominative subspecies, which is more widely distributed (Fig. <xref ref-type="fig" rid="F9">9</xref>). This subspecies demonstrates variability mainly in shape of the apex of median lobe and setation of the subdistal part of the paramere. The truncate margin of the median lobe apex varies from almost straight (especially specimens from Manokwari) to slightly concave (especially specimens from Kedar, Fumato, Sorong) in lateral view. This variability is observed within and among the populations. Also, number of the subdistal flattened setae of the paramere varies thought it is not possible to estimate that quantitatively, since they are numerous and densely attached. The specimens from western populations have less numerous subdistal flattened setae then specimens from Manokwari.</p></tp:treatment-sec><tp:treatment-sec sec-type="Comparative notes"><title>Comparative notes.</title><p>In the <italic><tp:taxon-name><tp:taxon-name-part taxon-name-part-type="genus">Exocelina</tp:taxon-name-part> <tp:taxon-name-part taxon-name-part-type="species">ekari</tp:taxon-name-part></tp:taxon-name></italic>-group, the new species is similar to the species of the <italic><tp:taxon-name><tp:taxon-name-part taxon-name-part-type="genus">Exocelina</tp:taxon-name-part> <tp:taxon-name-part taxon-name-part-type="species">polita</tp:taxon-name-part></tp:taxon-name></italic>-complex: <italic><tp:taxon-name><tp:taxon-name-part taxon-name-part-type="genus">Exocelina</tp:taxon-name-part> <tp:taxon-name-part taxon-name-part-type="species">polita</tp:taxon-name-part></tp:taxon-name></italic> (Sharp, 1882), <italic><tp:taxon-name><tp:taxon-name-part taxon-name-part-type="genus">Exocelina</tp:taxon-name-part> <tp:taxon-name-part taxon-name-part-type="species">alexanderi</tp:taxon-name-part></tp:taxon-name></italic> Shaverdo, Hendrich &amp; Balke, 2012, <italic><tp:taxon-name><tp:taxon-name-part taxon-name-part-type="genus">Exocelina</tp:taxon-name-part> <tp:taxon-name-part taxon-name-part-type="species">anggiensis</tp:taxon-name-part></tp:taxon-name></italic> Shaverdo, Hendrich &amp; Balke, 2012, and <italic><tp:taxon-name><tp:taxon-name-part taxon-name-part-type="genus">Exocelina</tp:taxon-name-part> <tp:taxon-name-part taxon-name-part-type="species">arfakensis</tp:taxon-name-part></tp:taxon-name></italic> Shaverdo, Hendrich &amp; Balke, 2012; see descriptions and illustrations in <xref ref-type="bibr" rid="B8">Shaverdo et al. 2012</xref>. From all these species, <italic><tp:taxon-name><tp:taxon-name-part taxon-name-part-type="genus">Exocelina</tp:taxon-name-part> <tp:taxon-name-part taxon-name-part-type="species">manokwariensis</tp:taxon-name-part></tp:taxon-name></italic> sp. n. can be distinguished by its smaller size (<abbrev xmlns:xlink="http://www.w3.org/1999/xlink" xlink:title="total body length" xlink:type="simple">TL</abbrev>-H: 3.1–3.85 mm, <abbrev xmlns:xlink="http://www.w3.org/1999/xlink" xlink:title="maximum body width" xlink:type="simple">MW</abbrev>: 1.65–2.1 mm; for <italic><tp:taxon-name><tp:taxon-name-part taxon-name-part-type="genus">Exocelina</tp:taxon-name-part> <tp:taxon-name-part taxon-name-part-type="species">polita</tp:taxon-name-part></tp:taxon-name></italic>-complex: <abbrev xmlns:xlink="http://www.w3.org/1999/xlink" xlink:title="total body length" xlink:type="simple">TL</abbrev>-H: 3.7–4.3 mm, <abbrev xmlns:xlink="http://www.w3.org/1999/xlink" xlink:title="maximum body width" xlink:type="simple">MW</abbrev>: 2.05–2.3 mm) and apex of the median lobe almost truncate in lateral view (elongate for <italic><tp:taxon-name><tp:taxon-name-part taxon-name-part-type="genus">Exocelina</tp:taxon-name-part> <tp:taxon-name-part taxon-name-part-type="species">polita</tp:taxon-name-part></tp:taxon-name></italic>-complex, if slightly truncate (in <italic><tp:taxon-name><tp:taxon-name-part taxon-name-part-type="genus">Exocelina</tp:taxon-name-part> <tp:taxon-name-part taxon-name-part-type="species">alexanderi</tp:taxon-name-part></tp:taxon-name></italic>), then anntenomeres 3 and 4 of almost equal size). With its very fine dorsal punctation, the new species particularly resembles <italic><tp:taxon-name><tp:taxon-name-part taxon-name-part-type="genus">Exocelina</tp:taxon-name-part> <tp:taxon-name-part taxon-name-part-type="species">alexanderi</tp:taxon-name-part></tp:taxon-name></italic>, which also has a slightly truncate apex of the median lobe in lateral view, but differs from it by the smaller size and distinctly different shape of the male antennomeres 3 and 4. <italic><tp:taxon-name><tp:taxon-name-part taxon-name-part-type="genus">Exocelina</tp:taxon-name-part> <tp:taxon-name-part taxon-name-part-type="species">polita</tp:taxon-name-part></tp:taxon-name></italic> also has fine dorsal punctation and it was found together with the new species in two localities. From <italic><tp:taxon-name><tp:taxon-name-part taxon-name-part-type="genus">Exocelina</tp:taxon-name-part> <tp:taxon-name-part taxon-name-part-type="species">polita</tp:taxon-name-part></tp:taxon-name></italic>, <italic><tp:taxon-name><tp:taxon-name-part taxon-name-part-type="genus">Exocelina</tp:taxon-name-part> <tp:taxon-name-part taxon-name-part-type="species">manokwariensis</tp:taxon-name-part></tp:taxon-name></italic> sp. n. can be separated by its smaller size, truncate apex of the median lobe in lateral view, and slightly different shape of the male antennomeres 3 and 4.</p><!--PageBreak--><p>The nominative subspecies can be distinguished from all the other subspecies by more numerous flattened setae on the subdistal part of the paramere, the slightly shorter median lobe, and the prosternal ridge being less rounded anteriorly. From <italic><tp:taxon-name><tp:taxon-name-part taxon-name-part-type="genus">Exocelina</tp:taxon-name-part> <tp:taxon-name-part taxon-name-part-type="species">manokwariensis</tp:taxon-name-part> <tp:taxon-name-part taxon-name-part-type="subspecies">batanta</tp:taxon-name-part></tp:taxon-name></italic> ssp. n. and <italic><tp:taxon-name><tp:taxon-name-part taxon-name-part-type="genus">Exocelina</tp:taxon-name-part> <tp:taxon-name-part taxon-name-part-type="species">manokwariensis</tp:taxon-name-part> <tp:taxon-name-part taxon-name-part-type="subspecies">nokensis</tp:taxon-name-part></tp:taxon-name></italic> ssp. n., it can be also separated by slightly darker coloration and the stronger dorsal microreticulation. From <italic><tp:taxon-name><tp:taxon-name-part taxon-name-part-type="genus">Exocelina</tp:taxon-name-part> <tp:taxon-name-part taxon-name-part-type="species">manokwariensis</tp:taxon-name-part> <tp:taxon-name-part taxon-name-part-type="subspecies">batanta</tp:taxon-name-part></tp:taxon-name></italic> ssp. n. and <italic><tp:taxon-name><tp:taxon-name-part taxon-name-part-type="genus">Exocelina</tp:taxon-name-part> <tp:taxon-name-part taxon-name-part-type="species">manokwariensis</tp:taxon-name-part> <tp:taxon-name-part taxon-name-part-type="subspecies">hendrichi</tp:taxon-name-part></tp:taxon-name></italic> ssp. n., by the more asymmetric apex of the median lobe in ventral view and the smaller subdistal part of the paramere.</p></tp:treatment-sec><tp:treatment-sec sec-type="Distribution"><title>Distribution.</title><p>Indonesia: West Papua Province: Sorong and Manokwari Regencies (Fig. <xref ref-type="fig" rid="F9">9</xref>).</p></tp:treatment-sec><tp:treatment-sec sec-type="Etymology"><title>Etymology.</title><p>The species is named after Manokwari Regency where it is occur. The name is an adjective in the nominative singular.</p></tp:treatment-sec><tp:treatment-sec sec-type="Ecology"><title>Ecology.</title><p>The species was collected in localities BH 023 and BH 025 together with <italic><tp:taxon-name><tp:taxon-name-part taxon-name-part-type="genus">Exocelina</tp:taxon-name-part> <tp:taxon-name-part taxon-name-part-type="species">polita</tp:taxon-name-part></tp:taxon-name></italic> in ratios 1:4 and 1:1, respectively.</p></tp:treatment-sec><tp:treatment-sec><!--Section generated to contain objects referenced in tp:taxon-treatment.--><fig id="F9" position="float" orientation="portrait"><label>Figure 9.</label><caption><p>Map of the western part of New Guinea showing distribution of subspecies of <italic><tp:taxon-name><tp:taxon-name-part taxon-name-part-type="genus">Exocelina</tp:taxon-name-part> <tp:taxon-name-part taxon-name-part-type="species">manokwariensis</tp:taxon-name-part></tp:taxon-name></italic> sp. n. and co-occurring species.</p></caption><graphic xmlns:xlink="http://www.w3.org/1999/xlink" xlink:href="zookeys-554-069-g009.jpg" position="float" orientation="portrait" xlink:type="simple" id="oo_73497.jpg"/></fig></tp:treatment-sec><ref-list><ref id="B8"><mixed-citation xmlns:xlink="http://www.w3.org/1999/xlink" xlink:type="simple">
          <person-group><name name-style="western"><surname>Shaverdo</surname><given-names>HV</given-names></name><name name-style="western"><surname>Surbakti</surname><given-names>S</given-names></name><name name-style="western"><surname>Hendrich</surname><given-names>L</given-names></name><name name-style="western"><surname>Balke</surname><given-names>M</given-names></name></person-group> (<year>2012</year>) <article-title>Introduction of the <italic><tp:taxon-name><tp:taxon-name-part taxon-name-part-type="genus">Exocelina</tp:taxon-name-part> <tp:taxon-name-part taxon-name-part-type="species">ekari</tp:taxon-name-part></tp:taxon-name></italic>-group with descriptions of 22 new species from New Guinea (<tp:taxon-name><tp:taxon-name-part taxon-name-part-type="order">Coleoptera</tp:taxon-name-part></tp:taxon-name>, <tp:taxon-name><tp:taxon-name-part taxon-name-part-type="family">Dytiscidae</tp:taxon-name-part></tp:taxon-name>, <tp:taxon-name><tp:taxon-name-part taxon-name-part-type="subfamily">Copelatinae</tp:taxon-name-part></tp:taxon-name>).</article-title> <source>ZooKeys</source> <volume>250</volume>: <fpage>1</fpage>–<lpage>76</lpage>. doi: <ext-link xlink:type="simple" ext-link-type="doi" xlink:href="10.3897/zookeys.250.3715">10.3897/zookeys.250.3715</ext-link></mixed-citation></ref></ref-list></tp:taxon-treatment>
