# Supplementary material for: A new, widely distributed species of the Exocelina ekari-group from West Papua (Coleoptera, Dytiscidae, Copelatinae)
Source: Zookeys. 2016 Jan 18;(554):69–85. doi: 10.3897/zookeys.554.6065 (PMC4740830; doi:10.3897/zookeys.554.6065)
Supplement: XML Treatment for Exocelina manokwariensis batanta [file zookeys.554.6065-treatment2.xml]

<!DOCTYPE tp:taxon-treatment
  PUBLIC "-//TaxonX//DTD Taxonomic Treatment Publishing DTD v0 20100105//EN" "tax-treatment-NSO.dtd">
<tp:taxon-treatment xmlns:tp="http://www.plazi.org/taxpub"><tp:treatment-meta><kwd-group><label>Taxon classification</label><kwd><named-content content-type="kingdom">Animalia</named-content></kwd><kwd><named-content content-type="order">Coleoptera</named-content></kwd><kwd><named-content content-type="family">Dytiscidae</named-content></kwd></kwd-group><mixed-citation publication-type="journal"><person-group><name><surname>Shaverdo</surname><given-names>Helena</given-names></name><name><surname>Panjaitan</surname><given-names>Rawati</given-names></name><name><surname>Balke</surname><given-names>Michael</given-names></name></person-group><article-title>A new, widely distributed species of the <italic><tp:taxon-name><tp:taxon-name-part taxon-name-part-type="genus">Exocelina</tp:taxon-name-part> <tp:taxon-name-part taxon-name-part-type="species">ekari</tp:taxon-name-part></tp:taxon-name></italic>-group from West Papua (<tp:taxon-name><tp:taxon-name-part taxon-name-part-type="order">Coleoptera</tp:taxon-name-part></tp:taxon-name>, <tp:taxon-name><tp:taxon-name-part taxon-name-part-type="family">Dytiscidae</tp:taxon-name-part></tp:taxon-name>, <tp:taxon-name><tp:taxon-name-part taxon-name-part-type="subfamily">Copelatinae</tp:taxon-name-part></tp:taxon-name>)</article-title><source>Zookeys</source><day>18</day><month>1</month><year>2016</year><volume>2016</volume><issue>554</issue><fpage>69</fpage><lpage>85</lpage><pub-id pub-id-type="doi">10.3897/zookeys.554.6065</pub-id></mixed-citation></tp:treatment-meta><tp:nomenclature><tp:taxon-name>
            <tp:taxon-name-part taxon-name-part-type="genus">Exocelina</tp:taxon-name-part>
            <tp:taxon-name-part taxon-name-part-type="species">manokwariensis</tp:taxon-name-part>
            <tp:taxon-name-part taxon-name-part-type="subspecies">batanta</tp:taxon-name-part>
            <object-id xmlns:xlink="http://www.w3.org/1999/xlink" content-type="zoobank" xlink:type="simple">http://zoobank.org/047A24B7-0ED0-491E-BF10-B69C103B2236</object-id>
          </tp:taxon-name><tp:taxon-status xmlns:xlink="http://www.w3.org/1999/xlink" xlink:type="simple">ssp. n.</tp:taxon-status><xref ref-type="fig" rid="F3">Figs 3</xref><xref ref-type="fig" rid="F4">, 4</xref><!--PageBreak--><tp:nomenclature-citation-list><tp:nomenclature-citation><tp:taxon-name>
                <tp:taxon-name-part taxon-name-part-type="genus">Exocelina</tp:taxon-name-part>
              </tp:taxon-name><comment>undescribed sp. MB1277: <xref ref-type="bibr" rid="B11">Toussaint et al. 2014</xref>: Supplementary figs 1–4, tab. 2.</comment></tp:nomenclature-citation></tp:nomenclature-citation-list></tp:nomenclature><tp:treatment-sec sec-type="Type locality"><title>Type locality.</title><p>Indonesia: West Papua Province: Raja Ampat Regency, Batana Utara, approximately <named-content xmlns:xlink="http://www.w3.org/1999/xlink" content-type="dwc:verbatimCoordinates" xlink:type="simple">00°50.13'S; 130°42.86'E</named-content>.</p></tp:treatment-sec><tp:treatment-sec sec-type="type material"><title>Type material.</title><p>
            <italic>Holotype</italic>: male “Indonesia: Papua, Batanta Utara, 180m, above <named-content xmlns:xlink="http://www.w3.org/1999/xlink" content-type="dwc:verbatimCoordinates" xlink:type="simple">00.50.125S 130.42.856E</named-content> (BH 13)” (<named-content xmlns:xlink="http://www.w3.org/1999/xlink" content-type="dwc:institutional_code" xlink:type="simple">MZB</named-content>). <italic>Paratype</italic>: 16 males, 14 females with the same label as the holotype, two males additionally with green labels “M.Balke 1277”, “M.Balke 1278” (<named-content xmlns:xlink="http://www.w3.org/1999/xlink" content-type="dwc:institutional_code" xlink:type="simple">MZB</named-content>, <named-content xmlns:xlink="http://www.w3.org/1999/xlink" content-type="dwc:institutional_code" xlink:type="simple">NHMW</named-content>, <named-content xmlns:xlink="http://www.w3.org/1999/xlink" content-type="dwc:institutional_code" xlink:type="simple">ZSM</named-content>). 3 males, 4 females “Indonesia: Papua, Batanta Selatan, Wailebet, 280m, inland <named-content xmlns:xlink="http://www.w3.org/1999/xlink" content-type="dwc:verbatimCoordinates" xlink:type="simple">00.53.957S 130.39.951E</named-content>, (BH 16)”, one male additionally with a green label “M.Balke 1280” (<named-content xmlns:xlink="http://www.w3.org/1999/xlink" content-type="dwc:institutional_code" xlink:type="simple">NHMW</named-content>, <named-content xmlns:xlink="http://www.w3.org/1999/xlink" content-type="dwc:institutional_code" xlink:type="simple">ZSM</named-content>). 2 males, 2 females “Indonesia: Papua, Salawatti Utara, 100-250m, inland <named-content xmlns:xlink="http://www.w3.org/1999/xlink" content-type="dwc:verbatimCoordinates" xlink:type="simple">00.57.954S 130.40.531E</named-content> (BH 18)”, one male additionally with a green label “M.Balke 1281” (<named-content xmlns:xlink="http://www.w3.org/1999/xlink" content-type="dwc:institutional_code" xlink:type="simple">NHMW</named-content>, <named-content xmlns:xlink="http://www.w3.org/1999/xlink" content-type="dwc:institutional_code" xlink:type="simple">ZSM</named-content>).</p></tp:treatment-sec><tp:treatment-sec sec-type="Description"><title>Description.</title><p>As nominative subspecies, except for the following characters.</p><p>
            <italic>Size</italic>: <abbrev xmlns:xlink="http://www.w3.org/1999/xlink" xlink:title="total body length" xlink:type="simple">TL</abbrev>-H 3.2–3.6 mm, <abbrev xmlns:xlink="http://www.w3.org/1999/xlink" xlink:title="total body length" xlink:type="simple">TL</abbrev> 3.65–3.95 mm, <abbrev xmlns:xlink="http://www.w3.org/1999/xlink" xlink:title="maximum body width" xlink:type="simple">MW</abbrev> 1.75–1.9 mm; <italic>holotype</italic>: <abbrev xmlns:xlink="http://www.w3.org/1999/xlink" xlink:title="total body length" xlink:type="simple">TL</abbrev>-H 3.5 mm, <abbrev xmlns:xlink="http://www.w3.org/1999/xlink" xlink:title="total body length" xlink:type="simple">TL</abbrev> 3.85 mm, <abbrev xmlns:xlink="http://www.w3.org/1999/xlink" xlink:title="maximum body width" xlink:type="simple">MW</abbrev> 1.85 mm.</p><p>
            <italic>Coloration</italic>: Head reddish brown to dark brown, paler on clypeus and vertex; pronotum reddish brown to dark brown, with paler sides and darker disc; elytra brown to blackish brown, usually with reddish brown sutural lines (Fig. <xref ref-type="fig" rid="F3">3</xref>).</p><fig id="F3" position="float" orientation="portrait"><label>Figure 3.</label><caption><p>Habitus and coloration of <italic><tp:taxon-name><tp:taxon-name-part taxon-name-part-type="genus">Exocelina</tp:taxon-name-part> <tp:taxon-name-part taxon-name-part-type="species">manokwariensis</tp:taxon-name-part> <tp:taxon-name-part taxon-name-part-type="subspecies">batanta</tp:taxon-name-part></tp:taxon-name></italic> ssp. n.</p></caption><graphic xmlns:xlink="http://www.w3.org/1999/xlink" xlink:href="zookeys-554-069-g003.jpg" position="float" orientation="portrait" xlink:type="simple" id="oo_73491.jpg"/></fig><p>
            <italic>Surface sculpture</italic>: Dorsal microreticulation, especially on head and pronotum, slightly weaker.</p><p>
            <italic>Structures</italic>: Base of prosternum and neck of prosternal process with distinct ridge, rounded and smooth anteriorly, with few transverse lines.</p><!--PageBreak--><p>
            <italic>Male</italic>: Antennomeres 3–4 strongly enlarged and triangular (3 distinctly larger than 4), 5–6 distinctly enlarged, 7–8 somewhat enlarged (Fig. A). Protarsomere 5 ventrally with anterior row of 11 and posterior row 5 short setae (Fig. <xref ref-type="fig" rid="F4">4B</xref>). Abdominal ventrite 6 with 6–8 lateral striae on each side. Median lobe larger. Its apex strongly concave and symmetric in ventral view and with truncate margin more strongly curved in lateral <!--PageBreak-->view (Fig. <xref ref-type="fig" rid="F4">4C, D</xref>). Subdistal part of paramere larger, with flattened setae thinner and less numerous (Fig. <xref ref-type="fig" rid="F4">4E</xref>).</p><fig id="F4" position="float" orientation="portrait"><label>Figure 4.</label><caption><p>
          <italic><tp:taxon-name><tp:taxon-name-part taxon-name-part-type="genus">Exocelina</tp:taxon-name-part> <tp:taxon-name-part taxon-name-part-type="species">manokwariensis</tp:taxon-name-part> <tp:taxon-name-part taxon-name-part-type="subspecies">batanta</tp:taxon-name-part></tp:taxon-name></italic> ssp. n. <bold>A</bold> male antenna (antennomere 1 not shown) <bold>B</bold> male protarsomeres 4–5 in ventral view <bold>C</bold> median lobe in ventral view <bold>D</bold> median lobe in lateral view <bold>E</bold> paramere in external view.</p></caption><graphic xmlns:xlink="http://www.w3.org/1999/xlink" xlink:href="zookeys-554-069-g004.jpg" position="float" orientation="portrait" xlink:type="simple" id="oo_73492.jpg"/></fig><p>
            <italic>Female</italic>: Antennae simple, abdominal ventrite 6 broadly rounded apically, without striae.</p></tp:treatment-sec><tp:treatment-sec sec-type="Comparation with the other subspecies"><title>Comparation with the other subspecies.</title><p>
            <italic><tp:taxon-name><tp:taxon-name-part taxon-name-part-type="genus">Exocelina</tp:taxon-name-part> <tp:taxon-name-part taxon-name-part-type="species">manokwariensis</tp:taxon-name-part> <tp:taxon-name-part taxon-name-part-type="subspecies">batanta</tp:taxon-name-part></tp:taxon-name></italic> ssp. n. can be separated from all other subspecies by its less numerous and thinner flattened setae of the subdistal part of the paramere and the apex of the median lobe being strongly concave and symmetric in ventral view.</p></tp:treatment-sec><tp:treatment-sec sec-type="Distribution"><title>Distribution.</title><p>Indonesia: West Papua Province: Raja Ampat Regency, Batanta Island and the northern part of Salawati Island (misspelled as Salawatti on labels) (Fig. <xref ref-type="fig" rid="F9">9</xref>). <italic><tp:taxon-name><tp:taxon-name-part taxon-name-part-type="genus">Exocelina</tp:taxon-name-part> <tp:taxon-name-part taxon-name-part-type="species">manokwariensis</tp:taxon-name-part> <tp:taxon-name-part taxon-name-part-type="subspecies">batanta</tp:taxon-name-part></tp:taxon-name></italic> ssp. n. is the only known <italic><tp:taxon-name><tp:taxon-name-part taxon-name-part-type="genus">Exocelina</tp:taxon-name-part></tp:taxon-name></italic> species in these islands.</p></tp:treatment-sec><tp:treatment-sec sec-type="Etymology"><title>Etymology.</title><p>The species is named for the Batanta Island, where it was discovered. The name is a noun in the nominative singular standing in apposition.</p></tp:treatment-sec><tp:treatment-sec><!--Section generated to contain objects referenced in tp:taxon-treatment.--><fig id="F9" position="float" orientation="portrait"><label>Figure 9.</label><caption><p>Map of the western part of New Guinea showing distribution of subspecies of <italic><tp:taxon-name><tp:taxon-name-part taxon-name-part-type="genus">Exocelina</tp:taxon-name-part> <tp:taxon-name-part taxon-name-part-type="species">manokwariensis</tp:taxon-name-part></tp:taxon-name></italic> sp. n. and co-occurring species.</p></caption><graphic xmlns:xlink="http://www.w3.org/1999/xlink" xlink:href="zookeys-554-069-g009.jpg" position="float" orientation="portrait" xlink:type="simple" id="oo_73497.jpg"/></fig></tp:treatment-sec><ref-list><ref id="B11"><mixed-citation xmlns:xlink="http://www.w3.org/1999/xlink" xlink:type="simple">
          <person-group><name name-style="western"><surname>Toussaint</surname><given-names>EFA</given-names></name><name name-style="western"><surname>Hall</surname><given-names>R</given-names></name><name name-style="western"><surname>Monaghan</surname><given-names>MT</given-names></name><name name-style="western"><surname>Sagata</surname><given-names>K</given-names></name><name name-style="western"><surname>Ibalim</surname><given-names>S</given-names></name><name name-style="western"><surname>Shaverdo</surname><given-names>HV</given-names></name><name name-style="western"><surname>Vogler</surname><given-names>AP</given-names></name><name name-style="western"><surname>Pons</surname><given-names>J</given-names></name><name name-style="western"><surname>Balke</surname><given-names>M</given-names></name></person-group> (<year>2014</year>) <article-title>The towering orogeny of New Guinea as a trigger for arthropod megadiversity.</article-title> <source>Nature Communications</source> <volume>1</volume>: <fpage>1</fpage>–<lpage>10</lpage>. doi: <ext-link xlink:type="simple" ext-link-type="doi" xlink:href="10.1038/ncomms5001">10.1038/ncomms5001</ext-link></mixed-citation></ref></ref-list></tp:taxon-treatment>
