# Supplementary material for: A new, widely distributed species of the Exocelina ekari-group from West Papua (Coleoptera, Dytiscidae, Copelatinae)
Source: Zookeys. 2016 Jan 18;(554):69–85. doi: 10.3897/zookeys.554.6065 (PMC4740830; doi:10.3897/zookeys.554.6065)
Supplement: XML Treatment for Exocelina manokwariensis nokensis [file zookeys.554.6065-treatment4.xml]

<!DOCTYPE tp:taxon-treatment
  PUBLIC "-//TaxonX//DTD Taxonomic Treatment Publishing DTD v0 20100105//EN" "tax-treatment-NSO.dtd">
<tp:taxon-treatment xmlns:tp="http://www.plazi.org/taxpub"><tp:treatment-meta><kwd-group><label>Taxon classification</label><kwd><named-content content-type="kingdom">Animalia</named-content></kwd><kwd><named-content content-type="order">Coleoptera</named-content></kwd><kwd><named-content content-type="family">Dytiscidae</named-content></kwd></kwd-group><mixed-citation publication-type="journal"><person-group><name><surname>Shaverdo</surname><given-names>Helena</given-names></name><name><surname>Panjaitan</surname><given-names>Rawati</given-names></name><name><surname>Balke</surname><given-names>Michael</given-names></name></person-group><article-title>A new, widely distributed species of the <italic><tp:taxon-name><tp:taxon-name-part taxon-name-part-type="genus">Exocelina</tp:taxon-name-part> <tp:taxon-name-part taxon-name-part-type="species">ekari</tp:taxon-name-part></tp:taxon-name></italic>-group from West Papua (<tp:taxon-name><tp:taxon-name-part taxon-name-part-type="order">Coleoptera</tp:taxon-name-part></tp:taxon-name>, <tp:taxon-name><tp:taxon-name-part taxon-name-part-type="family">Dytiscidae</tp:taxon-name-part></tp:taxon-name>, <tp:taxon-name><tp:taxon-name-part taxon-name-part-type="subfamily">Copelatinae</tp:taxon-name-part></tp:taxon-name>)</article-title><source>Zookeys</source><day>18</day><month>1</month><year>2016</year><volume>2016</volume><issue>554</issue><fpage>69</fpage><lpage>85</lpage><pub-id pub-id-type="doi">10.3897/zookeys.554.6065</pub-id></mixed-citation></tp:treatment-meta><tp:nomenclature><tp:taxon-name>
            <tp:taxon-name-part taxon-name-part-type="genus">Exocelina</tp:taxon-name-part>
            <tp:taxon-name-part taxon-name-part-type="species">manokwariensis</tp:taxon-name-part>
            <tp:taxon-name-part taxon-name-part-type="subspecies">nokensis</tp:taxon-name-part>
            <object-id xmlns:xlink="http://www.w3.org/1999/xlink" content-type="zoobank" xlink:type="simple">http://zoobank.org/9F65FAC4-58E8-4667-9C12-236CB7F46016</object-id>
          </tp:taxon-name><tp:taxon-status xmlns:xlink="http://www.w3.org/1999/xlink" xlink:type="simple">ssp. n.</tp:taxon-status><xref ref-type="fig" rid="F7">Figs 7</xref><xref ref-type="fig" rid="F8">, 8</xref><!--PageBreak--><tp:nomenclature-citation-list><tp:nomenclature-citation><tp:taxon-name>
                <tp:taxon-name-part taxon-name-part-type="genus">Exocelina</tp:taxon-name-part>
              </tp:taxon-name><comment>undescribed sp. MB1275: <xref ref-type="bibr" rid="B11">Toussaint et al. 2014</xref>: Supplementary figs 1–4, tab. 2.</comment></tp:nomenclature-citation></tp:nomenclature-citation-list></tp:nomenclature><tp:treatment-sec sec-type="Type locality"><title>Type locality.</title><p>Indonesia: West Papua Province: Raja Ampat Regency, Waigeo Island, Waifoi, Mountain Nok, <named-content xmlns:xlink="http://www.w3.org/1999/xlink" content-type="dwc:verbatimCoordinates" xlink:type="simple">00°05.08'S; 130°44.59'E</named-content>.</p></tp:treatment-sec><tp:treatment-sec sec-type="type material"><title>Type material.</title><p>
            <italic>Holotype</italic>: male “Indonesia: Papua, Waigeo, Waifoi, Mt. Nok, 500m, <named-content xmlns:xlink="http://www.w3.org/1999/xlink" content-type="dwc:verbatimCoordinates" xlink:type="simple">00.05.076S 130.44.586E</named-content> (BH 11)” (<named-content xmlns:xlink="http://www.w3.org/1999/xlink" content-type="dwc:institutional_code" xlink:type="simple">MZB</named-content>). <italic>Paratypes</italic>: 25 males, 39 females with the same labels as the holotype, one male additionally with a green label “M.Balke 1275” (<named-content xmlns:xlink="http://www.w3.org/1999/xlink" content-type="dwc:institutional_code" xlink:type="simple">MZB</named-content>, <named-content xmlns:xlink="http://www.w3.org/1999/xlink" content-type="dwc:institutional_code" xlink:type="simple">NHMW</named-content>, <named-content xmlns:xlink="http://www.w3.org/1999/xlink" content-type="dwc:institutional_code" xlink:type="simple">ZSM</named-content>). 1 male “Indonesia: Papua, Waigeo, Waifoi, &lt;50m, <named-content xmlns:xlink="http://www.w3.org/1999/xlink" content-type="dwc:verbatimCoordinates" xlink:type="simple">00.06.088S 130.42.855E</named-content>, Balke (BH 10)”, “M.Balke 1274” [green] (<named-content xmlns:xlink="http://www.w3.org/1999/xlink" content-type="dwc:institutional_code" xlink:type="simple">ZSM</named-content>). 23 males “N.DUTCH NEW GUINEA: Waigeu. Camp Nok. 2,500 ft. iv.1938. L.E.Cheesman. B.M.1938-593.”, one of them additionally with labels “collection 28”, “measured J.Parkin 78” (BMNH). 5 males “N.DUTCH NEW GUINEA: Waigeu.Camp 1.Mt.Nok. 2,500 ft. v.1938. L.E.Cheesman. B.M.1938-593.” (BMNH).</p></tp:treatment-sec><tp:treatment-sec sec-type="material"><title>Additional material.</title><p>27 females “N.DUTCH NEW GUINEA: Waigeu. Camp Nok. 2,500 ft. iv.1938. L.E.Cheesman. B.M.1938-593.”, one of them additionally with labels “collection 27”, “measured J.Parkin 76” (BMNH). 6 females “N.DUTCH NEW GUINEA: Waigeu.Camp 1.Mt.Nok. 2,500 ft. v.1938. L.E.Cheesman. B.M.1938-593.” (BMNH). These females might belong to two species: <italic><tp:taxon-name><tp:taxon-name-part taxon-name-part-type="genus">Exocelina</tp:taxon-name-part> <tp:taxon-name-part taxon-name-part-type="species">manokwariensis</tp:taxon-name-part> <tp:taxon-name-part taxon-name-part-type="subspecies">nokensis</tp:taxon-name-part></tp:taxon-name></italic> ssp. n. and <italic><tp:taxon-name><tp:taxon-name-part taxon-name-part-type="genus">Exocelina</tp:taxon-name-part> <tp:taxon-name-part taxon-name-part-type="species">waigeoensis</tp:taxon-name-part></tp:taxon-name></italic> Shaverdo, Hendrich &amp; Balke, 2012.</p></tp:treatment-sec><tp:treatment-sec sec-type="Description"><title>Description.</title><p>As nominative subspecies, except for the following characters.</p><p>
            <italic>Size</italic>: <abbrev xmlns:xlink="http://www.w3.org/1999/xlink" xlink:title="total body length" xlink:type="simple">TL</abbrev>-H 3.1–3.6 mm, <abbrev xmlns:xlink="http://www.w3.org/1999/xlink" xlink:title="total body length" xlink:type="simple">TL</abbrev> 3.45–4.0 mm, <abbrev xmlns:xlink="http://www.w3.org/1999/xlink" xlink:title="maximum body width" xlink:type="simple">MW</abbrev> 1.65–1.9 mm; <italic>holotype</italic>: <abbrev xmlns:xlink="http://www.w3.org/1999/xlink" xlink:title="total body length" xlink:type="simple">TL</abbrev>-H 3.4 mm, <abbrev xmlns:xlink="http://www.w3.org/1999/xlink" xlink:title="total body length" xlink:type="simple">TL</abbrev> 3.75 mm, <abbrev xmlns:xlink="http://www.w3.org/1999/xlink" xlink:title="maximum body width" xlink:type="simple">MW</abbrev> 1.8 mm (Fig. <xref ref-type="fig" rid="F7">7</xref>).</p><fig id="F7" position="float" orientation="portrait"><label>Figure 7.</label><caption><p>Habitus and coloration of <italic><tp:taxon-name><tp:taxon-name-part taxon-name-part-type="genus">Exocelina</tp:taxon-name-part> <tp:taxon-name-part taxon-name-part-type="species">manokwariensis</tp:taxon-name-part> <tp:taxon-name-part taxon-name-part-type="subspecies">nokensis</tp:taxon-name-part></tp:taxon-name></italic> ssp. n.</p></caption><graphic xmlns:xlink="http://www.w3.org/1999/xlink" xlink:href="zookeys-554-069-g007.jpg" position="float" orientation="portrait" xlink:type="simple" id="oo_73495.jpg"/></fig><p>
            <italic>Surface sculpture</italic>: Dorsal microreticulation, especially on head and pronotum, slightly weaker.</p><p>
            <italic>Structures</italic>: Base of prosternum and neck of prosternal process with distinct ridge, less rounded, smooth or with few transverse lines anteriorly.</p><p>
            <italic>Male</italic>: Protarsomere 5 ventrally with anterior row of 9 and posterior row 4 short setae (Fig. <xref ref-type="fig" rid="F8">8B</xref>). Abdominal ventrite 6 with 3–6 lateral striae on each side. Median lobe slightly larger and somehow more slender. Its apex with relatively short tip and truncate margin almost straight in lateral view and asymmetric in ventral view (Fig. <xref ref-type="fig" rid="F8">8C, D</xref>). Subdistal part of paramere with less numerous, thick flattened setae (Fig. <xref ref-type="fig" rid="F8">8E</xref>).</p><fig id="F8" position="float" orientation="portrait"><label>Figure 8.</label><caption><p>
          <italic><tp:taxon-name><tp:taxon-name-part taxon-name-part-type="genus">Exocelina</tp:taxon-name-part> <tp:taxon-name-part taxon-name-part-type="species">manokwariensis</tp:taxon-name-part> <tp:taxon-name-part taxon-name-part-type="subspecies">nokensis</tp:taxon-name-part></tp:taxon-name></italic> ssp. n. <bold>A</bold> male antenna <bold>B</bold> male protarsomeres 4–5 in ventral view <bold>C</bold> median lobe in ventral view <bold>D</bold> median lobe in lateral view <bold>E</bold> paramere in external view.</p></caption><graphic xmlns:xlink="http://www.w3.org/1999/xlink" xlink:href="zookeys-554-069-g008.jpg" position="float" orientation="portrait" xlink:type="simple" id="oo_73496.jpg"/></fig><p>
            <italic>Female</italic>: Antennae simple, abdominal ventrite 6 broadly rounded apically, without striae.</p><!--PageBreak--></tp:treatment-sec><tp:treatment-sec sec-type="Comparation with the other subspecies and co-inhabiting species"><title>Comparation with the other subspecies and co-inhabiting species.</title><p>Although widely separated geographically, <italic><tp:taxon-name><tp:taxon-name-part taxon-name-part-type="genus">Exocelina</tp:taxon-name-part> <tp:taxon-name-part taxon-name-part-type="species">manokwariensis</tp:taxon-name-part> <tp:taxon-name-part taxon-name-part-type="subspecies">nokensis</tp:taxon-name-part></tp:taxon-name></italic> ssp. n. is very similar to the nominative subspecies, from which can be separated by the larger and somehow more slender median lobe, less numerous flattened setae on the paramere, and its finer dorsal <!--PageBreak--><!--PageBreak-->microreticulation. This subspecies was collected together with two other species of the <italic><tp:taxon-name><tp:taxon-name-part taxon-name-part-type="genus">Exocelina</tp:taxon-name-part> <tp:taxon-name-part taxon-name-part-type="species">ekari</tp:taxon-name-part></tp:taxon-name></italic>-group: <italic><tp:taxon-name><tp:taxon-name-part taxon-name-part-type="genus">Exocelina</tp:taxon-name-part> <tp:taxon-name-part taxon-name-part-type="species">evelyncheesmanae</tp:taxon-name-part></tp:taxon-name></italic> Shaverdo, Hendrich &amp; Balke, 2012 and <italic><tp:taxon-name><tp:taxon-name-part taxon-name-part-type="genus">Exocelina</tp:taxon-name-part> <tp:taxon-name-part taxon-name-part-type="species">waigeoensis</tp:taxon-name-part></tp:taxon-name></italic> Shaverdo, Hendrich &amp; Balke, 2012; see descriptions and illustrations in <xref ref-type="bibr" rid="B8">Shaverdo et al. 2012</xref>. From the former (both males and females), it can be easily separated by its smaller size and distinctly modified male antennae (<abbrev xmlns:xlink="http://www.w3.org/1999/xlink" xlink:title="total body length" xlink:type="simple">TL</abbrev>-H: 3.75–4.1 mm, <abbrev xmlns:xlink="http://www.w3.org/1999/xlink" xlink:title="maximum body width" xlink:type="simple">MW</abbrev>: 1.9–2.2 mm and slightly modified male antennae: antennomeres 3–7 very slightly enlarged, antennomere 3 slightly more triangular than other antennomeres, in <italic><tp:taxon-name><tp:taxon-name-part taxon-name-part-type="genus">Exocelina</tp:taxon-name-part> <tp:taxon-name-part taxon-name-part-type="species">evelyncheesmanae</tp:taxon-name-part></tp:taxon-name></italic>). From the latter, males can be distinguished by their distinctly modified antennae and the shapes of the median lobes (slightly modified antennae and apex of the median lobe elongate in lateral view in <italic><tp:taxon-name><tp:taxon-name-part taxon-name-part-type="genus">Exocelina</tp:taxon-name-part> <tp:taxon-name-part taxon-name-part-type="species">waigeoensis</tp:taxon-name-part></tp:taxon-name></italic>).</p></tp:treatment-sec><tp:treatment-sec sec-type="Distribution"><title>Distribution.</title><p>Indonesia: West Papua Province: Raja Ampat Regency, Waigeo Island (Fig. <xref ref-type="fig" rid="F9">9</xref>).</p><fig id="F9" position="float" orientation="portrait"><label>Figure 9.</label><caption><p>Map of the western part of New Guinea showing distribution of subspecies of <italic><tp:taxon-name><tp:taxon-name-part taxon-name-part-type="genus">Exocelina</tp:taxon-name-part> <tp:taxon-name-part taxon-name-part-type="species">manokwariensis</tp:taxon-name-part></tp:taxon-name></italic> sp. n. and co-occurring species.</p></caption><graphic xmlns:xlink="http://www.w3.org/1999/xlink" xlink:href="zookeys-554-069-g009.jpg" position="float" orientation="portrait" xlink:type="simple" id="oo_73497.jpg"/></fig></tp:treatment-sec><tp:treatment-sec sec-type="Etymology"><title>Etymology.</title><p>The species is named after Nok Mountain, the type locality of the species. The name is an adjective in the nominative singular.</p></tp:treatment-sec><tp:treatment-sec sec-type="Ecology"><title>Ecology.</title><p>The species was collected in two localities on Nok Mountain together with <italic><tp:taxon-name><tp:taxon-name-part taxon-name-part-type="genus">Exocelina</tp:taxon-name-part> <tp:taxon-name-part taxon-name-part-type="species">evelyncheesmanae</tp:taxon-name-part></tp:taxon-name></italic> and <italic><tp:taxon-name><tp:taxon-name-part taxon-name-part-type="genus">Exocelina</tp:taxon-name-part> <tp:taxon-name-part taxon-name-part-type="species">waigeoensis</tp:taxon-name-part></tp:taxon-name></italic> and in one locality together with <italic><tp:taxon-name><tp:taxon-name-part taxon-name-part-type="genus">Exocelina</tp:taxon-name-part> <tp:taxon-name-part taxon-name-part-type="species">evelyncheesmanae</tp:taxon-name-part></tp:taxon-name></italic> in ration ca. 1:1.</p></tp:treatment-sec><ref-list><ref id="B11"><mixed-citation xmlns:xlink="http://www.w3.org/1999/xlink" xlink:type="simple">
          <person-group><name name-style="western"><surname>Toussaint</surname><given-names>EFA</given-names></name><name name-style="western"><surname>Hall</surname><given-names>R</given-names></name><name name-style="western"><surname>Monaghan</surname><given-names>MT</given-names></name><name name-style="western"><surname>Sagata</surname><given-names>K</given-names></name><name name-style="western"><surname>Ibalim</surname><given-names>S</given-names></name><name name-style="western"><surname>Shaverdo</surname><given-names>HV</given-names></name><name name-style="western"><surname>Vogler</surname><given-names>AP</given-names></name><name name-style="western"><surname>Pons</surname><given-names>J</given-names></name><name name-style="western"><surname>Balke</surname><given-names>M</given-names></name></person-group> (<year>2014</year>) <article-title>The towering orogeny of New Guinea as a trigger for arthropod megadiversity.</article-title> <source>Nature Communications</source> <volume>1</volume>: <fpage>1</fpage>–<lpage>10</lpage>. doi: <ext-link xlink:type="simple" ext-link-type="doi" xlink:href="10.1038/ncomms5001">10.1038/ncomms5001</ext-link></mixed-citation></ref><ref id="B8"><mixed-citation xmlns:xlink="http://www.w3.org/1999/xlink" xlink:type="simple">
          <person-group><name name-style="western"><surname>Shaverdo</surname><given-names>HV</given-names></name><name name-style="western"><surname>Surbakti</surname><given-names>S</given-names></name><name name-style="western"><surname>Hendrich</surname><given-names>L</given-names></name><name name-style="western"><surname>Balke</surname><given-names>M</given-names></name></person-group> (<year>2012</year>) <article-title>Introduction of the <italic><tp:taxon-name><tp:taxon-name-part taxon-name-part-type="genus">Exocelina</tp:taxon-name-part> <tp:taxon-name-part taxon-name-part-type="species">ekari</tp:taxon-name-part></tp:taxon-name></italic>-group with descriptions of 22 new species from New Guinea (<tp:taxon-name><tp:taxon-name-part taxon-name-part-type="order">Coleoptera</tp:taxon-name-part></tp:taxon-name>, <tp:taxon-name><tp:taxon-name-part taxon-name-part-type="family">Dytiscidae</tp:taxon-name-part></tp:taxon-name>, <tp:taxon-name><tp:taxon-name-part taxon-name-part-type="subfamily">Copelatinae</tp:taxon-name-part></tp:taxon-name>).</article-title> <source>ZooKeys</source> <volume>250</volume>: <fpage>1</fpage>–<lpage>76</lpage>. doi: <ext-link xlink:type="simple" ext-link-type="doi" xlink:href="10.3897/zookeys.250.3715">10.3897/zookeys.250.3715</ext-link></mixed-citation></ref></ref-list></tp:taxon-treatment>
